# Supplementary material for: CSF proteome profiling reveals biomarkers to discriminate dementia with Lewy bodies from Alzheimer´s disease
Source: Nat Commun. 2023 Sep 13;14:5635. doi: 10.1038/s41467-023-41122-y (PMC10499811; doi:10.1038/s41467-023-41122-y)
Supplement: Supplementary file 4 — Supplementary Data 1 [file 41467_2023_41122_MOESM4_ESM.xlsx]

## Sheet: Supplementary Dataset 1
Supplementary Dataset 1. CSF Proteins differentially regulated across the different diagnostic groups.
		PROTEINS DIFFERENTIALY REGULATED IN THE DISCOVERY COHORT
		DLB vs CON (n=299)			DLB vs AD (n=344)			AD vs CON (n=425)
Uniprot	Name	Effect	p-value	q-value	Effect	p-value	q-value	Effect	p-value	q-value
P20711	DDC	0.953635	1.21575e-25	8.08472e-23	0.642627	2.05205e-19	4.5487e-17	0.296805	3.09863e-07	5.02583e-06
P01241	GH	0.864215	2.99354e-08	9.95352e-06	0.292228	0.0200797	0.0290914	0.596592	1.86336e-07	3.17727e-06
P06850	CRH	-0.483644	1.97062e-06	0.00043682	-0.832775	2.81564e-22	1.09076e-19	0.20844	0.00271017	0.0110985
P06734	FCER2	-0.57535	1.56049e-05	0.00259432	-0.676758	7.31104e-11	1.32688e-09	-0.0118202	0.899818	0.923424
O75356	ENTPD5	0.271237	2.802e-05	0.00310555	0.216054	1.73229e-05	4.88125e-05	0.0556522	0.188168	0.281828
P03956	MMP-1	-0.579169	2.71478e-05	0.00310555	-0.430343	0.000383805	0.000818046	-0.0821487	0.432167	0.533193
P42785	PRCP	0.367193	7.40309e-05	0.00699217	0.139099	0.0226565	0.0323316	0.161686	0.011215	0.0340546
Q16719	KYNU	0.346706	8.41164e-05	0.00699217	0.132201	0.0642158	0.0816511	0.128685	0.0352941	0.0777172
P02462	COL4A1	-0.38407	0.000154785	0.01029	-0.378549	7.59918e-06	2.32878e-05	-0.0652811	0.341304	0.444162
P35475	IDUA	0.423411	0.000152633	0.0102932	0.224265	0.00842921	0.0131892	0.0939882	0.226683	0.323485
Q9Y5W5	WIF-1	-0.366368	0.000177136	0.0107087	-0.456612	1.65599e-08	1.07964e-07	-0.043858	0.525845	0.614956
P19021	PAM	-0.359815	0.000283903	0.015733	-0.526601	5.62756e-12	1.78206e-10	0.0604718	0.3387	0.441638
P15692	VEGFA	-0.238903	0.000383624	0.0196238	-0.359097	8.36312e-11	1.42602e-09	0.00342759	0.941529	0.954446
P53634	CTSC	-0.25674	0.000867036	0.0411842	-0.185937	0.00247433	0.00418685	-0.0547153	0.32311	0.425482
P12644	BMP-4	-0.268938	0.00114704	0.0508519	-0.312959	2.80397e-06	9.81388e-06	0.0025874	0.96551	0.974094
O43927	CXCL13	0.333167	0.00134721	0.051537	-0.0914522	0.356829	0.39814	0.260366	0.000633918	0.00364546
P19957	PI3	0.27436	0.00139499	0.051537	0.154557	0.051021	0.0664187	0.114596	0.0832724	0.149665
P10144	GZMB	0.201146	0.00129218	0.051537	0.164676	0.000600306	0.00118811	0.00459874	0.912178	0.933229
Q96D42	KIM1	-0.208447	0.00181466	0.0635131	-0.322182	4.04415e-08	2.2986e-07	0.0234475	0.625384	0.701316
P08254	MMP-3	-0.346291	0.00208029	0.0691697	-0.726386	2.17363e-17	2.89093e-15	0.359576	5.67825e-06	6.19023e-05
P55285	CDH6	-0.238957	0.00276678	0.0876148	-0.410278	1.57114e-10	2.54832e-09	0.0662104	0.234114	0.331247
Q9NQX5	NPDC1	-0.0451529	0.00315967	0.0955083	-0.0420546	0.000551779	0.00110522	0.00596325	0.58475	0.664715
P51888	PRELP	0.130912	0.00360643	0.0964181	0.0415114	0.21568	0.250309	0.0556726	0.0798682	0.145513
Q9BQT9	CLSTN3	-0.196505	0.00335084	0.0964181	-0.34582	4.37948e-11	1.00426e-09	0.0611769	0.158091	0.247367
O00451	GFRA2	-0.129522	0.00362474	0.0964181	-0.169858	2.61092e-08	1.57842e-07	0.00743682	0.787179	0.830777
Q99497	PARK7	0.289371	0.00414144	0.105796	-0.247328	0.000513558	0.00104165	0.435981	3.57018e-09	8.79321e-08
P02452	COL1A1	-0.163605	0.00429546	0.105796	-0.248418	2.22751e-08	1.39745e-07	0.0615211	0.117194	0.195323
O75594	PGLYRP1	0.26573	0.00590899	0.125415	0.00816623	0.918687	0.934139	0.188541	0.0124918	0.0364345
O95185	UNC5C	-0.201857	0.00538428	0.125415	-0.39112	1.93835e-11	4.77408e-10	0.0843994	0.0840881	0.150724
Q9HCK4	ROBO2	-0.26977	0.00584827	0.125415	-0.503945	8.63871e-11	1.43619e-09	0.107179	0.105841	0.179095
P80370	DLK-1	-0.215793	0.00596456	0.125415	-0.335009	8.03994e-08	4.2433e-07	0.0777231	0.177036	0.268787
O60259	hK8	-0.196018	0.00603499	0.125415	-0.190106	0.00235091	0.00398815	-0.0449056	0.393726	0.493085
O43155	FLRT2	-0.183299	0.00622713	0.125486	-0.328313	3.82332e-09	3.68479e-08	0.0803369	0.091308	0.160211
Q9BYH1	SEZ6L	-0.0583756	0.00701152	0.137137	-0.0949386	1.39515e-09	1.68687e-08	0.0150819	0.245533	0.341589
Q6NW40	RGMB	-0.165118	0.0074349	0.137339	-0.289684	3.36839e-10	5.09086e-09	0.0535797	0.168297	0.257875
P05067	APP	-0.0893328	0.00734077	0.137339	-0.138655	7.50346e-09	5.94024e-08	0.019457	0.362974	0.466334
Q96PQ0	SORCS2	-0.0748141	0.00804058	0.141488	-0.119257	1.79364e-09	2.09258e-08	0.0432185	0.0150138	0.0426675
Q9BZR6	RTN4R	-0.146354	0.00808503	0.141488	-0.191426	1.98291e-05	5.4715e-05	0.016894	0.645323	0.715233
Q9NQ88	TIGAR	0.0952732	0.0095054	0.158027	-0.114275	0.000400345	0.000847863	0.164096	1.94137e-08	4.03441e-07
P50591	TRAIL	-0.131422	0.009811	0.15913	-0.216891	1.04307e-06	4.1044e-06	0.0340097	0.378192	0.479957
Q9UHF1	EGFL7	-0.18407	0.0102473	0.162249	-0.351655	4.36651e-08	2.44011e-07	0.0384899	0.476053	0.574546
Q6UX15	LAYN	-0.22298	0.0106566	0.164805	-0.388937	4.84845e-09	4.29895e-08	0.106772	0.059319	0.117054
O95727	CRTAM	-0.131747	0.0110817	0.167485	-0.220465	2.14693e-06	7.63479e-06	0.0169023	0.651006	0.719328
P16234	PDGF-R-alpha	-0.167584	0.0114038	0.168508	-0.278569	3.91533e-07	1.76165e-06	0.0303006	0.509107	0.602414
O95750	FGF-19	-0.220049	0.0116562	0.168508	-0.378873	5.2721e-08	2.87373e-07	0.000461358	0.99416	0.995658
P78423	CX3CL1	-0.177399	0.0124786	0.168517	-0.445984	1.23126e-14	8.18785e-13	0.165518	0.000994681	0.00520837
Q8TAD2	IL-17D	0.169569	0.0122974	0.168517	-0.048648	0.3913	0.43225	0.143257	0.00751333	0.0256224
Q8NEV9,Q14213	IL-27	0.172576	0.0131773	0.168517	-0.0206366	0.711732	0.746533	0.130735	0.00933502	0.0297023
P80162	CXCL6	0.237246	0.0124302	0.168517	-0.00999904	0.89675	0.917444	0.152593	0.0341399	0.0761848
Q14508	WFDC2	-0.0863007	0.0127732	0.168517	-0.167553	4.54031e-09	4.08014e-08	0.0480095	0.0410188	0.0871485
Q96B86	RGMA	-0.0912574	0.013077	0.168517	-0.181368	7.58215e-11	1.32688e-09	0.0464491	0.0464014	0.0961275
P10147	CCL3	0.172785	0.0140841	0.176716	-0.160653	0.00407204	0.00665334	0.331447	1.61231e-10	5.10566e-09
P18065	IGFBP-2	-0.13994	0.0145016	0.178585	-0.229066	1.096e-07	5.52153e-07	0.0841454	0.0248132	0.062033
O43505	B4GAT1	-0.0820599	0.0148807	0.179921	-0.125489	9.38721e-08	4.8062e-07	0.031029	0.131141	0.212704
Q9BUD6	SPON2	-0.114634	0.0152441	0.181023	-0.126191	0.00137248	0.00241456	-0.0645856	0.0729998	0.136746
P50579	MetAP 2	0.116994	0.0169173	0.190678	-0.147068	2.98829e-05	7.82367e-05	0.203489	3.00669e-08	5.97289e-07
O75509	TNFRSF21	-0.0648038	0.016682	0.190678	-0.106653	8.14002e-09	6.29432e-08	0.0215328	0.180194	0.272338
P41271	NBL1	0.091379	0.0166721	0.190678	0.206866	1.03844e-08	7.58863e-08	-0.035384	0.249959	0.346298
P31431	SDC4	0.137962	0.0194689	0.214024	-0.31871	5.36648e-11	1.1079e-09	0.44681	1.30731e-21	2.89787e-19
Q8NFT8	DNER	-0.0487711	0.0205978	0.214024	-0.0903955	1.36033e-08	9.23081e-08	0.0410955	0.000964212	0.00512396
Q9Y275	TNFSF13B	-0.19507	0.0200673	0.214024	-0.39087	1.0657e-08	7.6474e-08	0.198522	0.00159098	0.00761151
P21246	PTN	-0.0912075	0.0204997	0.214024	0.0113923	0.759955	0.792116	-0.0725499	0.0299205	0.0708084
Q9UNE0	EDAR	0.0888474	0.0196545	0.214024	-0.000526719	0.987173	0.987173	0.0494448	0.0997676	0.172049
Q2TAL6	VWC2	-0.182777	0.021019	0.215041	-0.439394	8.65376e-12	2.39781e-10	0.113887	0.0331777	0.0755589
Q16627	CCL14	0.196113	0.0220143	0.221811	0.00162905	0.981631	0.983109	0.136406	0.033416	0.0757095
Q96PL1	SCGB3A2	0.135966	0.02299	0.228184	-0.038358	0.504607	0.547412	0.128922	0.0105077	0.0327315
P36222	CHI3L1	-0.0564385	0.0239706	0.23273	0.0233831	0.224691	0.260312	-0.0115949	0.524464	0.614956
Q8TEU8	WFIKKN2	-0.226437	0.0241479	0.23273	-0.28953	0.000200786	0.00045571	0.0453243	0.52742	0.615323
P25116	PAR-1	0.39388	0.0263072	0.249918	-0.0172041	0.912734	0.929507	0.36011	0.0108197	0.0334656
O94779	CNTN5	-0.161895	0.0289199	0.259888	-0.403949	3.23059e-12	1.07417e-10	0.144499	0.00262974	0.0109298
Q969Z4	RELT	-0.194505	0.027765	0.259888	-0.472473	6.50329e-12	1.96577e-10	0.169538	0.00544558	0.0200471
P24387	CRHBP	-0.13605	0.0282096	0.259888	-0.120802	0.00956387	0.0147906	-0.0488917	0.284992	0.386774
Q9UBT3	Dkk-4	-0.152362	0.0287403	0.259888	-0.272291	1.67617e-06	6.12447e-06	0.0193323	0.703954	0.756267
Q9NP99	TREM1	0.114775	0.0308125	0.26961	-0.282297	1.08587e-06	4.21022e-06	0.362969	1.07107e-13	5.08759e-12
Q92520	FAM3C	-0.0284964	0.0306366	0.26961	-0.0156474	0.166586	0.197117	0.00613003	0.552566	0.635737
P13688	CEACAM1	0.145589	0.0322637	0.278641	-0.0250185	0.669989	0.707211	0.054819	0.294884	0.396959
Q8TCZ2	CD99L2	-0.0807751	0.0341579	0.287532	-0.15586	7.41741e-09	5.94024e-08	0.0495361	0.0432108	0.0912228
P15151	PVR	-0.170377	0.0341308	0.287532	-0.399145	2.71616e-09	2.88612e-08	0.108617	0.0591013	0.116971
O00548	DLL1	-0.161072	0.0354133	0.294373	-0.375372	7.37177e-09	5.94024e-08	0.0885336	0.0981513	0.170419
P12544	GZMA	-0.162355	0.0364693	0.299409	-0.230819	0.000415104	0.000870802	0.0357958	0.542291	0.63046
Q7Z5A7	FAM19A5	-0.0584218	0.0396379	0.317581	-0.101416	1.17476e-08	8.22329e-08	0.0228783	0.212448	0.308467
O43240	KLK10	-0.197905	0.039521	0.317581	-0.263531	0.000898991	0.00169175	0.0401484	0.567201	0.646979
Q8NBP7	PCSK9	-0.142577	0.0407514	0.322615	-0.256747	4.84517e-06	1.55654e-05	0.0312849	0.515046	0.607391
Q9H5V8	CDCP1	0.157863	0.0435583	0.338368	-0.0555292	0.363972	0.405429	0.126266	0.0190203	0.0516266
P35318	ADM	-0.119972	0.0437589	0.338368	-0.269572	9.92665e-09	7.4171e-08	0.0810535	0.0480885	0.0986411
Q9NZ53	PODXL2	-0.0738293	0.0448506	0.342824	-0.123705	1.65978e-06	6.09807e-06	0.0217231	0.359689	0.463552
O60462	NRP2	-0.119049	0.0467106	0.352983	-0.253119	5.38171e-07	2.29413e-06	0.0889171	0.0356475	0.0779789
P57087	JAM-B	-0.0949282	0.0480758	0.359218	-0.212871	4.38265e-09	3.99242e-08	0.0583922	0.074186	0.137804
O14793	GDF-8	-0.122755	0.0498082	0.365401	-0.244713	3.34688e-06	1.13555e-05	0.0404267	0.372647	0.474733
